# Supplementary material for: The Effect of Tobacco Smoke N-Nitrosamines, NNK and NDEA, and Nicotine, on DNA Mismatch Repair Mechanism and miRNA Markers, in Hypopharyngeal Squamous Cell Carcinoma: An In Vivo Model and Clinical Evidence
Source: Curr Oncol. 2022 Aug 4;29(8):5531–49. doi: 10.3390/curroncol29080437 (PMC9406897; doi:10.3390/curroncol29080437)
Supplement: Supplementary file 1 [file curroncol-29-00437-s001.zip]

Archive with 1 entries (1 files):
- curroncol-1800645-supplementary.pdf
